# Supplementary material for: Orientia tsutsugamushi binds to multiple C-type lectin receptors
Source: Infect Immun. 2026 Feb 9;94(3):e00497-25. doi: 10.1128/iai.00497-25 (PMC12974131; doi:10.1128/iai.00497-25)
Supplement: Table S1 — CLRs: binding to Orientia and regulation in infection. [file iai.00497-25-s0001.xlsx]

## Sheet: Tabelle1
Table S1- CLRs: Binding to Orientia and regulation in infection
name of receptor	gene name	cluster	Orientia binding (this work)	regulation in infection (d9*)
Dectin-1	Clec7a	Dectin-1	+++	ò
Mincle	Clec4e	Dectin-2	+++	ñ
Langerin	Clec4k	none	+++	NA
DCL-1	Clec13a	none	++	ó
Dectin-2	Clec4n	Dectin-2	+	ó(ñ in neutrophils)
DNGR-1	Clec9a	Dectin-1	---	ò
MICL	Clec12a	Dectin-1	NA	ñ
MCL	Clec4d	Dectin-2	NA	ñ
DCAR2	Clec4b1	Dectin-2	NA	ò
MDL-1	Clec5a	none	NA	ñ
DCIR-2	Clec4a4	Dectin-2	NA	ó
*according to Fisher et al. (2021), PLoS Path 17(7): e1009782.
Legend
ñ	upregulation
ò	downregulation
ó	no significant regulation detected
NA	not assessed
+++	mean anti-hFc/anti-56 kDa binding > 50%, p<0.0001
++	mean anti-hFc/anti-56 kDa binding 30-50%, p<0.001
+	mean anti-hFc/anti-56 kDa binding 10-30%, p>0.05
---	mean anti-hFc/anti-56 kDa binding <10%, p>0.05
